# Supplementary material for: Impella use in real-world cardiogenic shock patients: Sobering outcomes
Source: PLoS One. 2021 Feb 26;16(2):e0247667. doi: 10.1371/journal.pone.0247667 (PMC7909706; doi:10.1371/journal.pone.0247667)
Supplement: S1 Table — (XLSX) [file pone.0247667.s001.xlsx]

## Sheet: Impella 18.02.20Final2 (1)
n	Körpergewicht	Geburtsdatum	Fall_Start_Datum	Klinik	Geschlecht	Alter	LiegedauerICU	Liegedauer_KH	CPR_bei_Aufnahme	Dauer_CPR_vor_Implant	LVEF_vor_Implant	kardiogener_Schock_bei_DCM	Kardiogener_Schock_bei_VT_VT_Sturm_or_Tachymyopathie	kardiogener_Schock_nach_Herz_OP	kardiogener_Schock_bei_valvulärer_Kardiomyopathie	hämorrhagischer_Schock_bei_Trauma_Blutung	Schock_bei_Verbrennung	ARDS	kardiogener_Schock_bei_Myokarditis	kardiogener_Schock_unklarer_Ätiologie	kardiogener_Schock_nach_LAE_or_Rechtsherzversagen	kardiogener_Schock_bei_primärem_Kammerflimmern	Septischer_Schock_bei_Sepsis	Sonstiges	WennPathologie1_KHK_PCI_erfolgt	kardiogener_Schock_bei_KHK_Myokardinfarkt	KHK	Wenn_Herz_OP_Re_OP_erfolgt	WennTrauma_Verbrennung_OP_erfolgt	WennLAE_Lyse	Assistdevice	Typ_Impellapumpe	Pulsastiler_Fluss	DauerDevicetherapie	SR_or_SM_Stimulation	VHFA	SVT	TAA	SVT_ALL	nsVT	sustained_VT_schockbar	incessant_VT	VT_all	AVB_I	Sinusbradicardia	AVB_II	AVB_III	BAA	Bradycardia_ALL
205	110	08.10.49	31.05.15	1	1	65	6	6	0	#NULL!	35	1	0	0	0	0	0	0	0	0	0	0	0	0	na	0	0	na	na	na	2	#NULL!	1	5	0	0	0	0	0	0	0	0	0	0	0	0	0	0	0
167	85	05.02.57	15.6.2017	1	0	60	13	13	1	4	#NULL!	0	0	0	0	1	0	0	0	0	0	0	1	0	1	1	1	na	na	na	2	#NULL!	1	1	1	0	0	0	0	0	0	0	0	0	0	0	0	0	0
165	90	13.10.38	11.5.2017	1	0	79	3	3	1	20	#NULL!	0	0	0	0	0	0	0	0	0	0	0	0	0	1	1	1	na	na	na	2	#NULL!	1	3	0	0	0	0	0	0	0	0	0	0	0	0	0	0	0
163	65	28.09.39	14.2.2017	1	1	79	2	2	1	2	#NULL!	0	0	0	0	0	0	0	0	0	0	0	0	0	1	1	1	na	na	na	2	#NULL!	1	1	0	0	0	0	0	0	0	0	0	0	0	0	1	0	1
162	63	16.11.72	13.1.2017	1	1	46	5	15	0	#NULL!	60	0	0	0	0	0	0	0	1	0	0	0	0	0	na	0	0	na	na	na	2	#NULL!	1	2	0	0	0	0	0	0	0	0	0	0	0	0	0	0	0
161	na	12.07.51	28.12.2016	1	0	65	1	1	0	#NULL!	60	0	0	0	0	0	0	0	0	0	0	0	0	0	1	1	1	na	na	na	2	#NULL!	0	1	1	0	0	0	0	0	0	0	0	0	0	0	0	0	0
160	75	23.12.54	27.12.2016	1	1	62	7	7	1	5	#NULL!	0	1	0	0	0	0	0	0	0	0	0	0	0	1	1	1	na	na	na	2	#NULL!	1	1	0	1	1	0	1	0	1	1	1	0	0	0	1	0	1
159	64	27.05.42	21.12.2016	1	0	74	6	38	1	1	30	0	0	0	0	0	0	0	0	0	0	0	0	0	1	1	1	na	na	na	2	#NULL!	1	1	0	1	0	1	1	0	0	0	0	0	1	0	0	0	1
157	80	04.11.70	30.11.2016	1	0	46	20	38	1	30	60	0	0	0	0	0	0	0	0	0	0	0	0	0	1	1	1	na	na	na	2	#NULL!	1	2	0	1	0	0	1	1	0	0	0	0	0	0	0	0	0
156	69	14.01.32	3.12.2016	1	0	84	1	5	1	60	30	1	1	0	0	0	0	0	0	0	0	0	0	0	na	0	1	na	na	na	2	#NULL!	1	1	0	1	0	0	1	0	0	0	0	0	0	0	0	0	0
152	97	12.11.43	02.04.15	1	0	72	8	20	0	#NULL!	60	0	0	0	0	0	0	0	0	0	0	0	0	0	1	1	1	na	na	na	2	#NULL!	1	1	0	0	0	0	0	0	0	0	0	0	0	1	0	0	1
150	68	07.06.53	10.2.2015	1	0	62	1	2	0	#NULL!	60	0	0	0	0	0	0	0	0	0	0	0	0	0	1	1	1	na	na	na	2	#NULL!	1	1	1	0	0	0	0	0	0	0	0	0	0	0	0	0	0
147	85	24.04.61	5.1.2015	1	0	54	64	64	0	#NULL!	#NULL!	0	0	0	0	0	0	0	0	0	0	0	1	0	1	1	1	na	na	na	2	#NULL!	1	9	0	1	1	1	1	1	1	0	1	0	0	0	0	1	1
146	80	12.05.57	11.12.2014	1	0	57	1	1	0	#NULL!	#NULL!	0	0	0	0	0	0	0	0	0	0	0	0	0	1	1	1	na	na	na	2	#NULL!	1	1	0	1	1	1	1	0	0	0	0	0	0	0	0	0	0
145	75	10.04.36	4.12.2014	1	0	78	1	21	1	2	#NULL!	0	0	0	0	0	0	0	0	0	0	0	0	0	1	1	1	na	na	na	2	#NULL!	1	1	0	0	0	0	0	0	0	0	0	0	0	0	0	0	0
143	80	01.06.26	28.10.2014	1	0	88	1	1	1	15	#NULL!	0	0	0	0	0	0	0	0	0	0	0	0	0	1	1	1	na	na	na	2	#NULL!	0	1	0	0	0	0	0	0	0	0	0	0	0	0	0	0	0
141	45	22.04.45	11.9.2014	1	1	69	1	1	1	21	25	1	0	0	0	0	0	0	0	0	0	0	0	0		0	0	na	na	na	2	#NULL!	1	#NULL!	1	0	0	0	0	0	0	0	0	0	0	0	0	0	0
140	80	11.12.46	26.8.2014	1	0	68	1	1	1	60	#NULL!	0	0	0	0	0	0	0	0	0	0	0	0	0	1	1	1	na	na	na	2	#NULL!	0	1	0	0	0	0	0	0	0	0	0	0	0	0	0	0	0
139	115	03.08.50	10.8.2014	1	0	64	3	3	1	30	#NULL!	0	0	0	0	0	0	0	0	0	0	0	0	1	na	0	0	na	na	na	2	#NULL!	1	1	1	0	0	0	0	0	0	0	0	0	0	0	0	0	0
138	80	30.04.46	18.7.2014	1	0	68	3	3	1	120	60	0	0	0	0	0	0	0	0	0	0	0	0	0	1	1	1	na	na	na	2	#NULL!	1	3	1	0	0	0	0	0	0	0	0	0	0	0	0	0	0
137	140	28.06.55	15.6.2014	1	0	59	1	4	0	#NULL!	20	0	1	0	0	0	0	0	0	0	0	0	0	0	na	0	1	na	na	na	2	#NULL!	1	1	1	0	0	0	0	0	0	0	0	0	0	0	0	0	0
136	100	14.08.62	14.6.2014	1	0	52	3	3	1	45	20	1	0	0	0	0	0	0	0	0	0	1	0	0		0	0	na	na	na	2	#NULL!	1	3	0	0	0	0	0	0	0	0	0	0	0	0	0	0	0
135	na	26.10.37	11.3.2014	1	0	77	3	3	0	#NULL!	60	0	0	0	0	0	0	0	0	0	0	0	0	0	1	1	1	na	na	na	2	#NULL!	1	1	0	0	0	0	0	0	0	0	0	0	0	0	0	0	0
134	75	10.04.37	14.2.2014	1	0	77	5	5	1	15	30	1	0	0	0	0	0	0	0	0	0	1	1	0	na	0	0	na	na	na	2	#NULL!	1	5	0	0	0	0	0	0	0	0	0	0	0	0	0	0	0
132	na	03.01.67	6.2.2014	1	1	47	3	14	1	4	35	0	0	0	0	0	0	0	0	0	0	0	0	0	1	1	1	na	na	na	2	#NULL!	1	1	1	0	0	0	0	0	0	0	0	0	0	0	0	0	0
129	70	19.10.44	1.12.2013	1	1	69	22	22	1	6	10	0	0	0	0	0	0	0	0	0	0	0	0	0	1	1	1	na	na	na	2	#NULL!	1	4	0	0	0	0	0	0	1	0	1	0	1	0	0	0	1
128	74	28.01.37	29.11.2013	1	0	76	1	1	1	15	20	0	0	0	0	0	0	0	0	0	0	0	0	0	1	1	1	na	na	na	2	#NULL!	0	1	0	0	1	0	1	0	0	0	0	0	0	0	0	0	0
126	na	22.09.41	20.11.2013	1	0	72	1	1	1	60	50	0	0	0	0	0	0	0	0	0	0	0	0	0	1	1	1	na	na	na	2	#NULL!	0	1	0	0	0	0	0	0	0	0	0	0	0	0	0	0	0
125	57	18.08.29	6.11.2013	1	1	84	2	13	0	#NULL!	20	0	0	0	0	0	0	0	0	0	0	0	0	0	1	1	1	na	na	na	2	#NULL!	1	2	0	1	1	0	1	0	0	0	0	0	0	0	0	0	0
124	85	09.03.36	21.10.2013	1	0	77	2	2	0	#NULL!	40	0	0	0	0	0	0	0	0	0	0	0	0	0	1	1	1	na	na	na	2	#NULL!	1	1	1	0	0	0	0	0	0	0	0	0	0	0	0	0	0
123	83	08.09.38	22.7.2013	1	0	75	2	4	1	35	40	0	1	0	0	0	0	0	0	0	0	0	0	0	na	0	1	na	na	na	2	#NULL!	0	1	0	0	0	0	0	0	0	1	1	0	0	0	0	0	0
122	75	19.01.61	27.5.2013	1	0	52	2	2	0	#NULL!	20	0	0	0	0	0	0	0	0	0	0	0	0	0	1	1	1	na	na	na	2	#NULL!	0	1	0	0	0	0	0	0	1	0	1	0	0	0	0	0	0
120	64	17.04.26	19.3.2013	1	1	87	3	5	1	5	60	0	0	0	0	0	0	0	0	0	0	0	0	0	1	1	1	na	na	na	2	#NULL!	1	3	0	0	0	0	0	0	0	0	0	1	0	0	0	0	0
119	na	23.06.44	8.3.2013	1	0	69	1	1	1	32	#NULL!	0	0	0	0	1	0	0	0	0	0	0	0	0	1	1	1	na	na	na	2	#NULL!	1	1	1	0	0	0	0	0	0	0	0	0	0	0	0	0	0
118	80	24.01.58	18.2.2013	1	0	55	2	2	1	37	40	0	0	0	0	0	0	0	0	0	0	0	0	0	0	1	1	na	na	na	2	#NULL!	1	2	0	0	0	0	0	0	0	0	0	0	0	0	0	0	0
115	86	30.07.51	4.1.2013	1	0	62	1	1	1	35	40	0	0	0	0	0	0	0	0	0	0	0	0	0	na	1	1	na	na	na	2	#NULL!	1	1	0	0	0	0	0	0	0	0	0	0	1	0	0	0	1
114	85	22.09.42	15.12.2012	1	0	70	4	4	1	#NULL!	20	0	0	0	0	0	0	0	0	0	0	0	0	0	1	1	1	na	na	na	2	#NULL!	1	4	0	1	0	1	1	0	0	0	0	0	0	0	0	0	0
111	90	07.12.54	14.10.2012	1	0	58	1	1	1	30	40	0	0	0	0	0	0	0	0	0	0	0	0	0	1	1	1	na	na	na	2	#NULL!	1	1	1	0	0	0	0	0	0	0	0	0	0	0	0	0	0
110	80	26.06.40	10.10.2012	1	0	72	1	1	1	30	20	0	0	0	0	0	0	0	0	0	0	0	0	0	1	1	1	na	na	na	2	#NULL!	1	1	0	0	0	0	0	0	0	0	0	0	0	0	0	0	0
109	85	22.07.47	29.9.2012	1	0	65	23	23	1	35	20	1	0	0	0	0	0	0	0	0	0	0	0	0	1	1	1	na	na	na	2	#NULL!	1	2	0	0	0	0	0	0	0	0	0	0	0	0	0	0	0
108	90	04.06.35	14.9.2012	1	0	77	4	4	1	10	20	1	0	0	0	0	0	0	0	0	0	0	0	0	0	1	1	na	na	na	2	#NULL!	1	4	0	1	0	1	1	1	0	0	0	0	0	0	0	0	0
106	80	15.03.62	30.8.2012	1	0	50	7	13	1	10	40	0	0	0	0	0	0	0	0	0	0	0	0	0	1	1	1	na	na	na	2	#NULL!	1	2	1	0	0	0	0	0	0	0	0	0	0	0	0	0	0
104	70	03.10.44	18.8.2012	1	0	68	2	2	1	10	20	0	0	0	0	0	0	0	0	0	0	0	0	0	1	1	1	na	na	na	2	#NULL!	1	2	0	0	0	0	0	0	0	0	0	0	0	0	0	0	0
103	84	03.02.34	3.8.2012	1	0	78	2	14	1	2	10	1	1	0	0	0	0	0	0	0	0	0	0	0	na	0	1	na	na	na	2	#NULL!	1	2	0	0	0	1	1	0	0	0	0	0	0	0	0	0	0
101	80	18.04.32	25.6.2012	1	0	80	5	8	1	10	20	1	1	0	0	0	0	0	0	0	0	0	0	0	na	0	1	na	na	na	2	#NULL!	1	5	0	1	0	0	1	0	0	0	0	0	0	0	0	0	0
100	70	11.01.77	21.6.2012	1	0	35	1	1	0	#NULL!	20	0	0	0	0	0	0	0	1	0	0	0	0	0	na	0	0	na	na	na	2	#NULL!	1	1	0	0	1	0	1	0	0	0	0	0	0	0	0	0	0
99	76	01.03.45	11.6.2012	1	0	67	6	6	1	10	35	0	0	0	0	0	0	0	0	0	0	0	0	0	1	1	1	na	na	na	2	#NULL!	1	6	0	0	0	0	0	0	1	0	1	0	0	0	1	0	1
98	76	07.08.34	9.6.2012	1	0	78	1	2	1	15	10	1	1	0	0	0	0	0	0	0	0	0	0	0	0	0	1	na	na	na	2	#NULL!	1	1	0	0	0	0	0	0	0	0	0	0	0	0	0	0	0
97	72	22.12.54	31.5.2012	1	0	58	8	8	1	20	#NULL!	0	0	0	0	0	0	0	0	0	0	0	0	0	1	1	1	na	na	na	2	#NULL!	1	1	0	0	0	0	0	0	0	0	0	0	0	0	0	0	0
96	83	20.01.46	25.5.2012	1	0	66	18	33	1	30	50	0	0	0	0	0	0	0	0	0	0	0	0	0	1	1	1	na	na	na	2	#NULL!	1	8	0	0	0	0	0	0	0	0	0	0	1	0	0	0	1
95	94	09.09.38	18.5.2012	1	0	74	2	4	0	#NULL!	35	1	0	0	0	0	0	0	0	0	0	0	0	0	0	1	1	na	na	na	2	#NULL!	1	1	0	0	0	0	0	0	0	0	0	0	0	0	0	0	0
93	na	23.07.61	10.4.2012	1	0	51	14	16	1	50	40	0	0	0	0	0	0	0	0	0	0	0	0	0	1	1	1	na	na	na	2	#NULL!	0	14	0	1	0	0	1	0	0	0	0	0	0	0	0	0	0
92	na	08.03.49	5.4.2012	1	0	63	1	1	0	#NULL!	20	1	0	0	0	0	0	0	0	0	0	0	0	0	na	0	0	na	na	na	2	#NULL!	1	1	0	1	0	1	1	0	0	0	0	0	0	0	0	0	0
91	na	19.04.36	30.3.2012	1	1	76	7	7	0	#NULL!	20	1	0	0	0	0	0	0	0	0	0	0	0	0	1	1	1	na	na	na	2	#NULL!	1	1	1	0	0	0	0	0	0	0	0	0	0	0	0	0	0
90	na	29.01.34	23.3.2012	1	0	78	2	2	0	#NULL!	60	0	0	0	0	0	0	0	0	0	0	0	0	0	1	1	1	na	na	na	2	#NULL!	1	2	0	0	0	0	0	0	1	0	1	0	0	0	0	0	0
89	na	14.08.46	16.3.2012	1	0	66	1	1	1	60	20	1	1	0	0	0	0	0	0	0	0	0	0	0	na	0	0	na	na	na	2	#NULL!	1	1	1	0	0	0	0	0	0	0	0	0	0	0	0	0	0
88	80	10.11.65	13.3.2012	1	0	47	2	16	1	10	25	0	0	0	0	0	0	0	0	0	0	0	0	0	1	1	1	na	na	na	2	#NULL!	1	1	0	0	1	0	1	1	0	0	0	0	0	0	0	0	0
87	na	02.01.52	9.3.2012	1	1	60	2	2	1	2	30	0	0	0	0	0	0	0	0	0	0	0	0	0	0	1	1	na	na	na	2	#NULL!	1	2	0	1	1	1	1	0	0	0	0	0	0	0	0	0	0
86	75	12.05.60	9.3.2012	1	1	52	1	1	0	#NULL!	60	0	0	0	0	0	0	0	0	0	0	0	0	0	1	1	1	na	na	na	2	#NULL!	1	1	0	1	0	1	1	0	0	0	0	0	0	0	0	0	0
85	na	02.04.37	6.3.2012	1	0	75	35	35	0	#NULL!	40	0	0	0	0	0	0	0	0	0	0	0	0	0	1	1	1	na	na	na	2	#NULL!	1	3	0	1	1	1	1	0	0	0	0	0	0	0	0	0	0
84	80	06.04.50	20.2.2012	1	0	62	2	2	0	#NULL!	20	1	0	0	0	0	0	0	0	0	0	0	0	0	na	0	0	na	na	na	2	#NULL!	1	2	1	0	0	0	0	0	0	0	0	0	0	0	0	0	0
82	75	15.10.69	5.2.2012	1	1	43	6	6	1	6	20	0	0	0	0	0	0	0	0	0	0	0	0	0	1	1	1	0	0	0	2	#NULL!	na	6	1	0	0	0	0	0	0	0	0	0	0	0	0	0	0
81	83	11.02.33	24.1.2012	1	1	79	4	5	1	10	45	0	0	0	0	0	0	0	0	0	0	0	0	0	0	1	1	0	0	0	2	#NULL!	na	4	0	0	0	1	1	0	0	0	0	0	0	0	0	0	0
80	na	18.04.37	19.1.2012	1	0	75	1	1	1	22	#NULL!	0	0	0	0	0	0	0	0	0	0	0	0	0	1	1	1	0	0	0	2	#NULL!	na	1	0	0	0	0	0	0	1	0	1	0	0	0	0	0	0
79	70	27.11.32	10.1.2012	1	0	80	3	3	1	15	50	0	0	0	0	0	0	0	0	0	0	0	0	0	0	1	1	0	0	0	2	#NULL!	na	3	1	0	0	0	0	0	0	0	0	0	0	0	0	0	0
78	80	15.03.63	5.1.2012	1	1	49	16	16	1	25	60	0	0	0	0	0	0	0	0	0	0	0	0	1	1	1	1	0	0	0	2	#NULL!	na	#NULL!	1	0	0	0	0	0	0	0	0	0	0	0	0	0	0
76	110	25.06.51	26.12.2011	1	0	60	2	2	1	8	15	0	0	0	0	0	0	0	0	0	0	0	0	0	1	1	1	na	na	na	2	#NULL!	0	2	0	0	0	0	0	0	1	0	1	0	0	0	0	0	0
75	87	12.12.32	25.12.2011	1	0	79	5	5	0	#NULL!	15	0	0	0	0	0	0	0	0	0	0	0	0	0	1	1	1	na	na	na	2	#NULL!	0	5	1	0	0	0	0	0	0	0	0	0	0	0	0	0	0
74	na	08.07.54	2.12.2011	1	0	57	1	1	1	30	15	0	0	0	0	0	0	0	0	0	0	0	0	0	0	1	1	na	na	na	2	#NULL!	0	1	0	0	0	0	0	0	0	0	0	0	0	0	0	0	0
73	90	30.04.61	29.11.2011	1	1	50	1	1	1	30	15	0	0	0	0	0	0	0	0	0	0	0	0	0	0	1	1	na	na	na	2	#NULL!	0	1	0	0	0	0	0	0	0	0	0	0	0	0	0	0	0
72	75	29.03.63	25.11.2011	1	1	48	5	15	0	#NULL!	45	0	0	0	1	0	0	0	0	0	0	0	0	0	1	0	1	na	na	na	2	#NULL!	1	3	1	0	0	0	0	0	0	0	0	0	0	0	0	0	0
70	90	20.11.46	27.10.2011	1	0	65	6	6	1	75	15	0	0	0	0	0	0	0	0	0	0	0	0	0	0	1	1	na	na	na	2	#NULL!	1	6	1	0	0	0	0	0	0	0	0	0	0	0	0	0	0
69	70	15.07.57	21.10.2011	1	1	54	1	7	1	8	15	0	0	0	0	0	0	0	0	0	0	0	0	0	0	1	1	0	na	na	2	#NULL!	1	1	0	0	0	0	0	0	1	0	1	0	0	0	0	0	0
68	60	25.03.30	6.9.2011	1	1	81	3	3	1	35	60	0	0	0	0	0	0	0	0	0	0	0	0	0	1	1	1	na	na	na	2	#NULL!	0	3	0	1	0	1	1	0	0	0	0	0	0	0	0	0	0
67	na	23.04.58	28.6.2011	1	0	53	24	6	1	15	50	0	0	0	0	0	0	0	0	0	0	0	0	0	1	1	1	na	na	na	2	#NULL!	1	2	1	0	0	0	0	0	0	0	0	0	0	0	0	0	0
65	78	17.07.42	2.5.2011	1	1	69	22	22	0	#NULL!	15	0	0	0	0	0	0	0	0	0	0	0	0	0	1	1	1	na	na	na	2	#NULL!	1	22	0	0	0	0	0	0	1	0	1	0	0	0	0	0	0
64	na	26.06.43	24.4.2011	1	1	69	1	1	1	40	#NULL!	0	0	0	0	0	0	0	0	0	0	0	0	0	1	1	1	na	na	na	2	#NULL!	1	1	1	0	0	0	0	0	0	0	0	0	0	0	0	0	0
63	na	23.02.27	23.4.2011	1	0	84	3	3	1	20	20	0	0	0	0	0	0	0	0	0	0	0	0	0	1	1	1	0	na	na	2	#NULL!	0	3	0	0	0	0	0	0	0	0	0	0	0	0	1	0	1
62	80	10.06.37	20.4.2011	1	0	74	21	21	1	20	45	0	0	0	0	0	0	0	0	0	0	0	1	0	1	1	1	na	na	na	2	#NULL!	1	3	1	0	0	0	0	0	0	0	0	0	0	0	0	0	0
61	67	29.10.32	16.4.2011	1	1	79	1	1	1	60	60	0	0	0	0	0	0	0	0	0	0	1	0	0	0	0	0	na	na	na	2	#NULL!	1	1	0	0	0	0	0	0	0	0	0	0	0	0	1	1	1
60	na	10.01.26	10.4.2011	1	0	85	1	1	1	15	60	0	0	0	0	0	0	0	0	0	0	0	0	0	1	1	1	na	0	na	2	#NULL!	0	1	0	0	0	0	0	0	0	0	0	0	0	0	1	0	1
59	103	25.06.52	17.3.2011	1	0	59	4	5	1	10	60	0	0	0	0	0	0	0	0	0	0	0	0	0	1	1	1	0	na	na	2	#NULL!	1	4	1	0	0	0	0	0	0	0	0	0	0	0	0	0	0
58	na	28.10.35	15.3.2011	1	1	76	1	6	1	10	45	0	0	0	0	0	0	0	0	0	0	0	0	0	1	1	1	0	na	na	2	#NULL!	1	1	1	0	0	0	0	0	0	0	0	0	0	0	0	0	0
57	na	04.12.30	14.3.2011	1	0	81	1	1	1	20	15	0	0	0	0	0	0	0	0	0	0	0	0	0	0	1	1	na	na	na	2	#NULL!	1	1	1	0	0	0	0	0	0	0	0	0	0	0	0	0	0
56	na	01.08.35	11.2.2011	1	0	76	1	1	1	45	#NULL!	0	0	0	0	0	0	0	0	1	0	0	0	0	0	0	0	na	na	na	2	#NULL!	1	1	1	0	0	0	0	0	0	0	0	0	0	0	0	0	0
55	67	20.11.37	29.12.2010	1	0	73	15	15	1	25	25	0	1	0	0	0	0	0	0	0	0	0	0	0	1	0	1	0	na	na	2	#NULL!	1	15	1	0	0	0	0	0	0	0	0	0	0	0	0	0	0
53	na	30.05.35	23.12.2010	1	1	75	3	3	0	#NULL!	60	0	0	0	0	0	0	0	0	0	0	0	0	0	1	1	1	0	na	na	2	#NULL!	na	1	1	0	0	0	0	0	0	0	0	0	0	0	0	0	0
52	na	09.08.52	19.12.2010	1	1	58	1	1	0	#NULL!	#NULL!	0	0	0	0	0	0	0	0	0	0	0	0	0	1	1	1	0	na	na	2	#NULL!	0	1	1	0	0	0	0	0	0	0	0	0	0	0	0	0	0
50	na	08.01.52	30.11.2010	1	0	58	1	1	0	#NULL!	#NULL!	0	0	0	0	0	0	0	0	0	0	0	0	0	1	1	1	na	na	na	2	#NULL!	na	#NULL!	1	0	0	0	0	0	0	0	0	0	0	0	0	0	0
48	na	21.12.42	6.11.2010	1	0	68	2	2	1	25	20	0	1	0	0	0	0	0	0	0	0	0	0	0	na	1	1	na	na	na	2	#NULL!	1	2	0	1	0	1	1	0	0	0	0	0	0	0	0	0	0
45	na	06.12.22	20.9.2010	1	0	88	2	5	0	#NULL!	60	0	0	0	0	0	0	0	0	0	0	0	0	0	1	1	1	na	na	na	2	#NULL!	1	1	0	1	0	1	1	0	0	0	0	0	0	0	0	0	0
42	75	06.05.34	20.7.2010	1	0	76	4	4	1	18	20	1	0	0	1	0	0	0	0	0	0	0	0	0	na	0	0	na	na	na	2	#NULL!	0	4	0	1	0	1	1	0	0	0	0	0	0	0	0	0	0
41	93	19.03.41	11.7.2010	1	0	69	1	3	0	#NULL!	#NULL!	0	0	0	0	0	0	0	0	0	0	0	0	0	0	1	1	na	na	na	2	#NULL!	0	1	1	0	0	0	0	0	0	0	0	0	0	0	0	0	0
39	na	16.08.41	20.5.2010	1	1	69	1	1	1	#NULL!	20	0	0	0	0	0	0	0	0	0	0	0	0	0	1	1	1	na	na	na	2	#NULL!	1	1	1	0	0	0	0	0	0	0	0	0	0	0	0	0	0
38	na	30.08.39	6.5.2010	1	0	71	1	1	1	25	40	0	0	0	0	0	0	0	0	0	0	0	0	0	1	1	1	na	na	na	2	#NULL!	1	1	1	0	0	0	0	0	0	0	0	0	0	0	0	0	0
36	75	05.05.32	5.5.2010	1	0	78	36	37	1	15	20	0	0	0	0	0	0	0	0	0	0	0	0	0	1	1	1	na	na	na	2	#NULL!	1	7	0	1	0	1	1	0	0	0	0	0	1	0	0	1	1
35	na	05.11.35	19.4.2010	1	0	75	6	6	1	10	#NULL!	0	0	0	0	0	0	0	0	0	0	0	0	0	1	1	1	na	na	na	2	#NULL!	1	6	0	1	0	0	1	0	0	0	0	0	0	0	0	0	0
34	80	29.04.41	31.3.2010	1	1	69	5	5	1	2	20	0	0	0	0	0	0	0	0	0	0	0	0	0	1	1	1	na	na	na	2	#NULL!	0	5	0	0	0	0	0	1	1	0	1	0	0	0	0	0	0
32	na	02.07.24	3.3.2010	1	1	86	1	1	0	#NULL!	20	0	0	0	0	0	0	0	0	0	0	0	0	0	1	1	1	na	na	na	2	#NULL!	1	1	1	0	0	0	0	0	0	0	0	0	0	0	0	0	0
30	59	10.01.40	29.12.2009	1	1	69	2	11	1	15	20	1	0	0	1	0	0	0	0	0	0	0	0	0	1	1	1	na	na	na	2	#NULL!	1	2	1	0	0	0	0	0	0	0	0	0	0	0	0	0	0
29	na	28.05.58	17.11.2009	1	0	51	1	1	1	25	20	1	0	0	0	0	0	0	0	0	0	0	0	0	na	0	0	na	na	na	2	#NULL!	1	1	1	0	0	0	0	0	0	0	0	0	0	0	0	0	0
28	na	30.10.60	16.11.2009	1	1	49	32	73	1	45	20	1	0	0	0	0	0	0	0	0	0	0	0	0	0	1	1	na	na	na	2	#NULL!	1	#NULL!	1	0	0	0	0	0	0	0	0	0	0	0	0	0	0
27	na	21.05.67	12.11.2009	1	0	42	1	1	1	20	#NULL!	0	0	0	0	0	0	0	0	0	0	0	0	0	1	1	1	na	na	na	2	#NULL!	na	1	1	0	0	0	0	0	0	0	0	0	0	0	0	0	0
26	na	16.02.46	6.11.2009	1	0	63	59	59	1	45	20	1	0	0	0	0	0	0	0	0	0	0	0	0	0	0	1	na	na	na	2	#NULL!	1	#NULL!	1	0	0	0	0	0	0	0	0	0	0	0	0	0	0
25	59	31.03.47	22.10.2009	1	1	62	2	7	0	#NULL!	30	0	0	0	0	0	0	0	0	0	0	0	0	0	1	1	1	na	na	na	2	#NULL!	1	1	1	0	0	0	0	0	0	0	0	0	0	0	0	0	0
24	na	25.03.33	21.10.2009	1	1	76	2	2	1	10	20	1	1	0	0	0	0	0	0	0	0	0	0	0	0	1	1	na	na	na	2	#NULL!	1	2	0	0	0	0	0	0	1	0	1	0	0	0	0	0	0
23	128	26.04.37	19.10.09	1	0	72	4	4	1	30	20	1	0	0	0	0	0	0	0	0	0	0	0	0	0	1	1	na	na	na	2	#NULL!	na	4	1	0	0	0	0	0	0	0	0	0	0	0	0	0	0
22	na	07.06.36	16.10.2009	1	0	73	7	7	1	#NULL!	#NULL!	0	0	0	0	0	0	0	0	0	0	0	0	0	1	1	1	na	na	na	2	#NULL!	0	7	0	0	0	0	0	0	0	0	0	0	0	0	0	0	0
21	70	21.03.29	14.10.2009	1	1	80	1	1	0	#NULL!	40	0	0	0	0	0	0	0	0	0	0	0	0	0	1	1	1	na	na	na	2	#NULL!	1	1	1	0	0	0	0	0	0	0	0	0	0	0	0	0	0
20	85	05.01.33	9.10.2009	1	1	76	1	1	1	15	#NULL!	0	0	0	0	0	0	0	0	0	0	0	0	0	0	1	1	na	na	na	2	#NULL!	1	1	1	0	0	0	0	0	0	0	0	0	0	0	0	0	0
19	na	14.04.54	4.10.2009	1	0	55	3	3	1	30	40	0	0	0	0	0	0	0	0	0	0	0	0	0	1	1	1	na	na	na	2	#NULL!	1	2	1	0	0	0	0	0	0	0	0	0	0	0	0	0	0
18	78	10.10.28	1.10.2009	1	0	81	4	4	1	10	20	0	1	0	0	0	0	0	0	0	0	0	0	0	0	1	1	na	na	na	2	#NULL!	1	1	1	0	0	0	0	0	0	0	0	0	0	0	0	0	0
17	76	14.10.33	16.9.2009	1	0	76	1	1	1	30	20	1	0	0	0	0	0	0	0	0	0	0	0	0	0	1	1	na	na	na	2	#NULL!	1	1	1	0	0	0	0	0	0	0	0	0	0	0	0	0	0
16	na	14.09.34	13.8.2009	1	0	75	1	1	1	2	20	0	0	0	0	0	0	0	0	0	0	0	0	0	1	1	1	na	na	na	2	#NULL!	1	1	0	0	0	1	1	0	0	0	0	0	0	0	0	0	0
15	80	08.06.28	30.7.2009	1	0	81	1	1	1	25	40	0	0	0	0	0	0	0	0	0	0	0	0	0	1	1	1	na	na	na	2	#NULL!	0	1	1	0	0	0	0	0	0	0	0	0	0	0	0	0	0
14	na	16.06.09	16.6.2009	1	0	56	4	4	1	5	60	0	0	0	0	0	0	0	0	0	0	0	0	0	1	1	1	na	na	na	2	#NULL!	1	3	0	1	0	1	1	0	0	0	0	0	0	0	0	0	0
13	na	16.11.40	28.5.2009	1	0	69	1	1	1	20	20	0	0	0	0	0	0	0	0	0	0	0	0	0	1	1	1	na	na	na	2	#NULL!	1	1	1	0	0	0	0	0	0	0	0	0	0	0	0	0	0
12	na	13.10.56	12.5.2009	1	0	53	2	2	1	100	#NULL!	0	0	0	0	0	0	0	0	0	0	0	0	0	1	1	1	na	na	na	2	#NULL!	1	1	1	0	0	0	0	0	0	0	0	0	0	0	0	0	0
11	na	07.02.62	22.4.2009	1	0	47	1	7	1	45	#NULL!	0	0	0	0	0	0	0	0	0	1	0	0	0	na	0	0	na	na	1	2	#NULL!	1	1	1	0	0	0	0	0	0	0	0	0	0	0	0	0	0
10	na	03.03.28	2.3.2009	1	1	81	1	1	1	15	10	0	0	0	0	0	0	0	0	0	0	0	0	0	1	1	1	na	na	na	2	#NULL!	1	1	0	0	0	1	1	1	0	0	0	0	0	0	1	0	1
9	na	07.07.42	30.1.2009	1	0	67	4	7	1	4	20	0	0	0	0	0	0	0	0	0	0	0	0	0	1	1	1	na	na	na	2	#NULL!	na	4	0	0	0	0	0	0	1	0	1	0	0	0	0	0	0
8	na	24.08.38	12.1.2009	1	0	71	1	1	1	95	35	0	0	0	0	0	0	0	0	0	0	0	0	0	1	1	1	na	na	na	2	#NULL!	1	1	1	0	0	0	0	0	0	0	0	0	0	0	0	0	0
7	63	19.07.52	30.7.2008	1	0	56	1	1	1	17	20	0	0	0	0	0	0	0	0	0	0	0	0	0	1	1	1	na	na	na	2	#NULL!	1	1	0	0	0	0	0	0	1	0	1	0	0	0	0	0	0
4	na	29.01.62	15.4.2008	1	1	46	3	3	0	#NULL!	15	0	0	0	0	0	0	0	0	0	0	0	1	0	na	0	0	na	na	na	2	#NULL!	na	1	1	0	0	0	0	0	0	0	0	0	0	0	0	0	0
3	na	04.05.62	2.1.2008	1	0	46	1	5	1	45	20	0	0	0	0	0	0	0	0	1	0	0	0	1	0	1	1	na	na	na	2	#NULL!	na	1	1	0	0	0	0	0	0	0	0	0	0	0	0	0	0
[truncated: 161 more columns]
